# Supplementary material for: Nuclear Magnetic Resonance Metabolomics with Double Pulsed-Field-Gradient Echo and Automatized Solvent Suppression Spectroscopy for Multivariate Data Matrix Applied in Novel Wine and Juice Discriminant Analysis
Source: Molecules. 2021 Jul 7;26(14):4146. doi: 10.3390/molecules26144146 (PMC8307358; doi:10.3390/molecules26144146)
Supplement: Supplementary file 1 [file molecules-26-04146-s001.zip]

Archive with 1 entries (1 files):
- molecules-1257654-supplementary.pdf
